# Supplementary material for: Early life malaria exposure and academic performance
Source: PLoS One. 2018 Jun 22;13(6):e0199542. doi: 10.1371/journal.pone.0199542 (PMC6014671; doi:10.1371/journal.pone.0199542)
Supplement: S1 File — (ZIP) [file pone.0199542.s017.zip]

Archive with 10 entries (10 files):
- S1_File/0_MASTER.do
- S1_File/1a_prepareGDP_region.do
- S1_File/1b_prepareLights.do
- S1_File/1c_preparePfpr_new.do
- S1_File/2_prepareUwezo.do
- S1_File/3_prepareData_new.do
- S1_File/4_finalData.do
- S1_File/5_main_results.do
- S1_File/6_cohorts.do
- S1_File/7_figures.do
