# Supplementary material for: Early life malaria exposure and academic performance
Source: PLoS One. 2018 Jun 22;13(6):e0199542. doi: 10.1371/journal.pone.0199542 (PMC6014671; doi:10.1371/journal.pone.0199542)
Supplement: S1 File — (ZIP) [file pone.0199542.s017.zip › S1_File/0_MASTER.do]

*********** MASTER
	set more off
	clear all
	/* Prepare analytical dataset from raw input files */
	run 1a_prepareGDP_region
	run 1b_prepareLights
	run 1c_preparePfpr_new
	run 2_prepareUwezo
	run 3_prepareData_new
	run 4_finalData
	/* Results */
	capture log close
	log using "out/results_log.txt", replace text name(results)
	do 5_main_results
	do 6_cohorts
	log close results
	/* Figures */
	do 7_figures
