# Supplementary material for: Early life malaria exposure and academic performance
Source: PLoS One. 2018 Jun 22;13(6):e0199542. doi: 10.1371/journal.pone.0199542 (PMC6014671; doi:10.1371/journal.pone.0199542)
Supplement: S1 File — (ZIP) [file pone.0199542.s017.zip › S1_File/1a_prepareGDP_region.do]

*** Malaria Tanzania
*** January 2016
*** Ninja Klejnstrup, John Rand and Julie Buhl Wiggers

clear all
 
import excel "in/gdp_2000-2010.xlsx", sheet("Sheet1") firstrow clear

reshape long gdp, i(region) j(year)

save work/gdp, replace
