# Supplementary material for: Early life malaria exposure and academic performance
Source: PLoS One. 2018 Jun 22;13(6):e0199542. doi: 10.1371/journal.pone.0199542 (PMC6014671; doi:10.1371/journal.pone.0199542)
Supplement: S1 File — (ZIP) [file pone.0199542.s017.zip › S1_File/1b_prepareLights.do]

*** Malaria Tanzania
*** January 2016
*** Ninja Klejnstrup, John Rand and Julie Buhl Wiggers
	clear all
	*cd "C:\Users\fmq695\Dropbox\PhD\Malaria and cognitive development\Data"
	*cd "C:\Users\hrs974\Dropbox\Tanzania\Malaria and cognitive development\Data"
	*mkdir Temp
	import excel "in\night_lights.xlsx", sheet("Sheet1") firstrow clear
	keep lights_pop* ADM2_NAME pop* lights*
	drop if ADM2_NAME=="Central"|ADM2_NAME=="Chake chake"|ADM2_NAME=="North A" |ADM2_NAME=="North B"/*
	*/|ADM2_NAME=="Micheweni"|ADM2_NAME=="Mkoani"|ADM2_NAME=="South"|ADM2_NAME=="Urban"|ADM2_NAME=="West"/*
	*/|ADM2_NAME=="Wete"|ADM2_NAME=="Administrative unit not available"|ADM2_NAME=="Mafia"
	rename ADM2_NAME id_districtNameMap
	replace id_districtNameMap=lower(id_districtNameMap)
	save work\lights_final, replace
	reshape long lights_pop pop lights, i(id_districtNameMap) j(year 00 01 02 03 04 05 06 07 08 09 10 11 12 13 14 15)
	save work\lights_final_long, replace
	use work\lights_final_long, clear
	merge m:1 id_districtNameMap using in/regions_tz
	drop if _merge!=3
	drop _merge
	rename REGNAME region
	egen region_pop=sum(pop), by (region year)
	gen district_lights= lights_pop*pop
	egen region_lights=sum(district_lights), by (region year)
	gen lights_pop_region= region_lights/ region_pop
	keep year region lights_pop_region region_lights
	duplicates drop
	save work\lights_final_region_long, replace
	reshape wide lights_pop_region region_lights, i(region) j( year)
	save work\lights_final_region_new, replace
