# Supplementary material for: Early life malaria exposure and academic performance
Source: PLoS One. 2018 Jun 22;13(6):e0199542. doi: 10.1371/journal.pone.0199542 (PMC6014671; doi:10.1371/journal.pone.0199542)
Supplement: S1 File — (ZIP) [file pone.0199542.s017.zip › S1_File/2_prepareUwezo.do]

*** Malaria Tanzania
*** January 2016
*** Ninja Klejnstrup, John Rand and Julie Buhl Wiggers
	clear all
	set matsize 2000
	eststo clear
	use "in/data_new2", clear
	keep if code=="tz"
	gen id_districtNameMap=id_districtName
	replace id_districtNameMap="Arusha" if id_districtName=="Arusha Rural"
	replace id_districtNameMap="Arumeru" if id_districtName=="Meru"
	replace id_districtNameMap="Arumeru" if id_districtName=="Longido"
	replace id_districtNameMap="Dodoma Rural" if id_districtName=="Bahi"
	replace id_districtNameMap="Dodoma Rural" if id_districtName=="Chamwino"
	replace id_districtNameMap="Bukoba Rural" if id_districtName=="Chato"
	replace id_districtNameMap="Bukoba Rural" if id_districtName=="Misenyi"
	replace id_districtNameMap="Kibaha" if id_districtName=="Kibaha Rural"
	replace id_districtNameMap="Kibaha" if id_districtName=="Kibaha Urban"
	replace id_districtNameMap="Korogwe" if id_districtName=="Korogwe Urban"
	replace id_districtNameMap="Muheza" if id_districtName=="Mkinga"
	replace id_districtNameMap="Tanga" if id_districtName=="Tanga Urban"
	replace id_districtNameMap="Mpanda" if id_districtName=="Mpanda Mjini"
	replace id_districtNameMap="Masasi" if id_districtName=="Nanyumbu"
	replace id_districtNameMap="Njombe" if id_districtName=="Njombe Mjini"
	replace id_districtNameMap="Tarime" if id_districtName=="Rorya"
	replace id_districtNameMap="Hai" if id_districtName=="Siha"
	replace id_districtNameMap="Babati" if id_districtName=="Babati Rural"
	replace id_districtNameMap="Babati" if id_districtName=="Babati Urban"
	*replace id_districtNameMap="Mbeya (R)" if id_districtName=="Mbeya Rural"
	replace id_districtNameMap="Morogoro Rural" if id_districtName=="Morogoro"
	replace id_districtNameMap="Mtwara urban" if id_districtName=="Mtwara Urban"
	replace id_districtNameMap=lower(id_districtNameMap)
	drop if id_districtNameMap=="mafia"
*************Adjusting mathscore*******************************************
	gen math_adj=.
	replace math_adj=1 if math==1 &year==10
	replace math_adj=2 if math==2 &year==10
	replace math_adj=3 if (math==3 &year==10)|(math==4&year==10)
	replace math_adj=4 if (math==5&year==10)|(math==6&year==10)
	replace math_adj=5 if math==7&year==10
	replace math_adj=1 if (math==1&year!=10)| (math==2& year!=10)
	replace math_adj=2 if (math==3&year!=10)|(math==4 & year!=10)
	replace math_adj=3 if math==5& year!=10
	replace math_adj=4 if math==6 &year!=10
	replace math_adj=5 if math==7& year!=10
	compress
	save work/Uwezo_new, replace
